# Supplementary material for: Diel pattern of corticosterone metabolites in Arctic barnacle goslings (Branta leucopsis) under continuous natural light
Source: PLoS One. 2017 Aug 7;12(8):e0182861. doi: 10.1371/journal.pone.0182861 (PMC5546627; doi:10.1371/journal.pone.0182861)
Supplement: S1 Table — (XLSX) [file pone.0182861.s001.xlsx]

## Sheet: By Individuals CORTm con stress
Tube Nr.	Date	Time	Individual	CORTm Control	CORTm Stress
6	2015-03-18	10:36:00	blue - green silver		61.1732
15	2015-03-18	11:20:00	blue - green silver		54.9033
21	2015-03-18	11:50:00	blue - green silver		36.4742
52	2015-03-18	14:15:00	blue - green silver		49.794
89	2015-03-17	12:10:00	blue - green silver	86.0754
91	2015-03-17	12:17:00	blue - green silver	4.46285
107	2015-03-17	13:10:00	blue - green silver	21.0301
131	2015-03-17	14:28:00	blue - green silver	20.7252
25	2015-03-18	12:00:00	blue blue - yellow		71.1802
45	2015-03-18	13:55:00	blue blue - yellow		113.836
49	2015-03-18	14:01:00	blue blue - yellow		111.242
58	2015-03-18	14:30:00	blue blue - yellow		29.5495
71	2015-03-18	15:25:00	blue blue - yellow		6.21845
78	2015-03-17	11:34:00	blue blue - yellow	38.5366
87	2015-03-17	12:05:00	blue blue - yellow	89.7348
94	2015-03-17	12:35:00	blue blue - yellow	53.6303
101	2015-03-17	12:55:00	blue blue - yellow	107.703
113	2015-03-17	13:30:00	blue blue - yellow	19.6932
116	2015-03-17	13:35:00	blue blue - yellow	35.6956
18	2015-03-18	11:28:00	blue yellow - silver		64.2388
48	2015-03-18	14:00:00	blue yellow - silver		47.3035
120	2015-03-17	13:44:00	blue yellow - silver	61.8983
132	2015-03-17	14:30:00	blue yellow - silver	10.3825
150	2015-03-17	12:45:00	blue yellow - silver	32.4137
9	2015-03-18	11:00:00	brown - green orange		37.1675
66	2015-03-18	15:05:00	brown - green orange		90.0643
16	2015-03-18	11:20:00	brown - silver yellow		19.6462
65	2015-03-18	15:00:00	brown - silver yellow		43.4309
83	2015-03-17	11:50:00	brown - silver yellow	34.2906
92	2015-03-17	12:20:00	brown - silver yellow	70.3864
112	2015-03-17	13:30:00	brown - silver yellow	32.5033
117	2015-03-17	13:35:00	brown - silver yellow	43.063
122	2015-03-17	13:58:00	brown - silver yellow	24.4165
130	2015-03-17	14:28:00	brown - silver yellow	65.856
143	2015-03-17	15:30:00	brown - silver yellow	391.625
1	2015-03-18	10:10:00	brown yellow - orange		41.3735
4	2015-03-18	10:30:00	brown yellow - orange		66.2949
10	2015-03-18	11:02:00	brown yellow - orange		495.217
20	2015-03-18	11:45:00	brown yellow - orange		47.1931
8	2015-03-18	10:55:00	green green - orange		98.2037
54	2015-03-18	14:20:00	green green - orange		100.659
57	2015-03-18	14:25:00	green green - orange		22.2507
80	2015-03-17	11:50:00	green green - orange	14.7506
99	2015-03-17	12:50:00	green green - orange	84.8906
128	2015-03-17	14:17:00	green green - orange	15.0861
140	2015-03-17	15:23:00	green green - orange	13.6403
12	2015-03-18	11:05:00	orange brown - green		213.666
56	2015-03-18	14:23:00	orange brown - green		94.6625
84	2015-03-17	12:00:00	orange brown - green	91.4082
90	2015-03-17	12:15:00	orange brown - green	110.419
104	2015-03-17	13.00	orange brown - green	92.2553
11	2015-03-18	11:05:00	red - blue silver		143.913
22	2015-03-18	11:50:00	red - blue silver		70.5036
81	2015-03-17	11:50:00	red - blue silver	23.3388
93	2015-03-17	12:26:00	red - blue silver	127.164
110	2015-03-17	13:20:00	red - blue silver	55.556
147	2015-03-17	15:45:00	red - blue silver	10.2874
2	2015-03-18	10:20:00	red green - green		35.3225
27	2015-03-18	12:08:00	red green - green		122.092
29	2015-03-18	12:23:00	red green - green		42.6159
38	2015-03-18	13:00:00	red green - green		71.6511
41	2015-03-18	13:40:00	red green - green		74.5927
61	2015-03-18	14:52:00	red green - green		30.7607
69	2015-03-18	15:23:00	red green - green		18.906
73	2015-03-17	10:50:00	red green - green	104.821
75	2015-03-17	11:22:00	red green - green	60.5133
77	2015-03-17	11:30:00	red green - green	116.874
105	2015-03-17	13:03:00	red green - green	178.641
108	2015-03-17	13:15:00	red green - green	290.842
118	2015-03-17	13:40:00	red green - green	13.8662
133	2015-03-17	14:32:00	red green - green	241.534
138	2015-03-17	15:05:00	red green - green	108.719
141	2015-03-17	15:25:00	red green - green	77.1748
5	2015-03-18	10:31:00	red green - silver		23.0154
35	2015-03-18	12:41:00	red green - silver		63.1334
55	2015-03-18	14:20:00	red green - silver		180.881
63	2015-03-18	14:55:00	red green - silver		71.073
72	2015-03-18	15:25:00	red green - silver		36.0815
76	2015-03-17	11:25:00	red green - silver	44.1921
127	2015-03-17	14:12:00	red green - silver	139.487
31	2015-03-18	12:30:00	red green - white		15.4095
43	2015-03-18	13:45:00	red green - white		38.9533
51	2015-03-18	14:10:00	red green - white		21.1425
70	2015-03-18	15:24:00	red green - white		11.0381
103	2015-03-17	13:00:00	red green - white	40.1187
135	2015-03-17	14:48:00	red green - white	87.5949
23	2015-03-18	11:51:00	red orange - yellow		48.3419
32	2015-03-18	12:31:00	red orange - yellow		61.18
37	2015-03-18	12:55:00	red orange - yellow		86.1032
64	2015-03-18	15:00:00	red orange - yellow		104.577
82	2015-03-17	11:50:00	red orange - yellow	33.2066
88	2015-03-17	12:09:00	red orange - yellow	85.1236
97	2015-03-17	12:45:00	red orange - yellow	17.2568
30	2015-03-18	12:30:00	red silver - orange		18.0806
34	2015-03-18	12:40:00	red silver - orange		89.5751
44	2015-03-18	13:50:00	red silver - orange		133.123
79	2015-03-17	11:44:00	red silver - orange	8.83118
98	2015-03-17	12:45:00	red silver - orange	25.3151
129	2015-03-17	14:26:00	red silver - orange	20.4233
137	2015-03-17	15:00:00	red silver - orange	165.164
144	2015-03-17	15:32:00	red silver - orange	31.9839
39	2015-03-18	13:30:00	red silver - white		24.7483
67	2015-03-18	15:15:00	red silver - white		28.9554
68	2015-03-18	15:20:00	red silver - white		38.059
96	2015-03-17	12:43:00	red silver - white	21.3099
109	2015-03-17	13:15:00	red silver - white	36.0713
148	2015-03-17	15:46:00	red silver - white	75.8864
36	2015-03-18	12:50:00	red yellow - brown		396.947
42	2015-03-18	13:45:00	red yellow - brown		21.5429
46	2015-03-18	14:00:00	red yellow - brown		33.5709
74	2015-03-17	11:05:00	red yellow - brown	97.7781
86	2015-03-17	12:05:00	red yellow - brown	156.8
146	2015-03-17	15:44:00	red yellow - brown	53.8126
24	2015-03-18	11:55:00	red yellow - green		110.546
149	2015-03-17	15:50:00	red yellow - green	88.7777
14	2015-03-18	11:11:00	silver - red brown		164.681
33	2015-03-18	12:37:00	silver - red brown		181.378
111	2015-03-17	13:25:00	silver - red brown	120.947
115	2015-03-17	13:32:00	silver - red brown	117.364
123	2015-03-17	14:00:00	silver - red brown	117.226
7	2015-03-18	10:45:00	silver blue - orange		28.9545
17	2015-03-18	11:25:00	silver blue - orange		16.3361
26	2015-03-18	12:06:00	silver blue - orange		51.9333
28	2015-03-18	12:12:00	silver blue - orange		336.825
40	2015-03-18	13:33:00	silver blue - orange		15.0038
50	2015-03-18	14:05:00	silver blue - orange		69.5557
124	2015-03-17	14:04:00	silver blue - orange	23.0044
126	2015-03-17	14:10:00	silver blue - orange	94.3216
145	2015-03-17	15:40:00	silver blue - orange	40.3994
53	2015-03-18	14:17:00	silver green - red		417.283
62	2015-03-18	14:54:00	silver green - red		579.162
3	2015-03-18	10:24:00	yellow - green blue		66.0761
19	2015-03-18	11:38:00	yellow - green blue		43.2033
59	2015-03-18	14:45:00	yellow - green blue		32.6364
85	2015-03-17	12:03:00	yellow - green blue	20.8414
100	2015-03-17	12:50:00	yellow - green blue	48.437
102	2015-03-17	12:55:00	yellow - green blue	64.8612
114	2015-03-17	13.30	yellow - green blue	90.5229
119	2015-03-17	13:44:00	yellow - green blue	87.118
125	2015-03-17	14:15:00	yellow - green blue	54.6063
121	2015-03-17	13:50:00	yellow blue - green	117.039
60	2015-03-18	14:45:00	yellow orange - brown		21.6339
136	2015-03-17	14:50:00	yellow orange - brown	14.7771
139	2015-03-17	15:11:00	yellow orange - brown	19.9766
13	2015-03-18	11:07:00	yellow red - blue		138.661
47	2015-03-18	14:00:00	yellow red - blue		87.2767
95	2015-03-17	12:40:00	yellow red - blue	55.6957
106	2015-03-17	13:05:00	yellow red - blue	192.807
134	2015-03-17	14:45:00	yellow red - blue	47.2181
142	2015-03-17	15:25:00	yellow red - blue	84.7574
