# Supplementary material for: Diel pattern of corticosterone metabolites in Arctic barnacle goslings (Branta leucopsis) under continuous natural light
Source: PLoS One. 2017 Aug 7;12(8):e0182861. doi: 10.1371/journal.pone.0182861 (PMC5546627; doi:10.1371/journal.pone.0182861)
Supplement: S2 Table — (XLSX) [file pone.0182861.s002.xlsx]

## Sheet: Data CIRCWave by Individuals
decimal time IA	CORTm IA	decimal time IC	CORTm IC	decimal time II	CORTm II	decimal time IJ	CORTm IJ	decimal time IX	CORTm IX
22.5	89.85	22.2	142.63	22.6	101.94	22	122.22	22.3	88.05
23	58.73	22.6	68.5	22.9	70.75	22.4	137.57	22.3	79.38
23	103.64	22.9	85.81	23	51.73	22.5	104.68	22.6	88.62
23.2	52.53	23	167	23.2	134	22.5	42.57	22.6	78.88
23.3	44.56	23.2	140.31	23.4	59.93	22.7	62.4	22.6	71.72
23.4	59.47	23.3	114.06	23.5	81.43	22.8	98.62	22.6	91.36
23.4	52.27	23.5	60.95	23.6	103.92	23.2	67.15	23	126.72
23.6	101.35	23.5	67.6	23.8	97.64	23.2	109.27	23	56.95
23.7	37.15	23.8	48.07	0	70.75	23.4	73.89	23.1	68.5
23.7	57.32	23.8	88.03	0.1	83.27	23.5	109.63	23.2	47.72
23.7	59.08	0	64.51	0.4	67.91	23.6	77.61	23.2	107.02
0.1	75.72	0.1	72.02	0.7	134.16	23.7	74.44	23.3	90.93
0.2	20.72	0.2	100.72	0.7	66.05	23.8	93.89	23.4	77.35
0.4	67.8	0.2	60.13	1	54.86	23.9	70.57	23.4	61.68
1.2	59.73	0.5	76.1	1	70.39	1.3	62.11	23.7	75.86
1.4	80.38	1.2	48.98	1.2	70.17	1.5	38.85	23.9	54.12
1.8	102.67	1.2	61.36	1.4	81.46	1.6	69.62	23.9	59.73
2.1	48.92	1.4	94.26	1.5	59.88	1.8	48.92	0	72.73
2.2	114.74	1.5	67.24	1.6	71.32	2.4	62.53	0.3	29.81
2.3	78.6	1.7	101.66	2.1	80.4	2.4	87.46	0.8	80.65
2.4	70.77	1.7	81.43	2.1	101.66	2.5	66.9	1.1	33.14
3.4	43.39	1.8	92.78	2.6	140.54	2.6	98.49	1.3	57.7
3.5	61.15	1.8	126.09	2.8	73.86	2.7	84	1.4	69.25
3.7	46.28	2.8	61.56	2.9	97.35	2.9	36.5	1.5	66.8
3.7	28.88	3.2	43.7	2.9	42.33	3.2	77.98	2	99.13
3.8	48.41	3.4	49.53	3	28.14	3.3	43.24	2.1	90.33
3.8	48.16	3.5	57.8	3	110.72	3.6	26.79	2.2	62.73
3.9	38.33	3.7	40.17	3.3	46.75	3.8	20.17	2.4	63.64
4	28.76	3.9	38.43	3.7	38.19	3.8	34.44	2.5	84.34
4.7	21.88	3.9	12.89	3.8	96.42	4	83.46	2.6	81.69
4.9	44.88	4.1	130	4	40.17	4.7	95.81	2.7	88.89
5	70.16	4.3	38.78	4.8	20.97	5.1	23.9	2.8	42.33
5.1	52.16	4.4	88.44	5	41.6	5.2	69.36	2.9	54.88
5.2	24.85	4.6	53.43	5.4	75.24	5.3	56.97	3	69.58
5.3	31.16	4.6	28.77	5.4	66.04	5.5	23.52	3.2	25.94
5.5	61.77	5	144.8	5.5	44.12	5.6	32.53	3.4	105.76
5.9	30.89	5.3	33.14	5.6	40.35	5.7	47.67	3.5	31.16
6	16.92	5.3	38.05	5.8	14.81	5.8	29.33	3.8	29.21
6.1	31.29	5.5	103.76	6.1	22.62	6	57.36	3.9	31.28
6.6	29.04	6.3	48.24	6.6	41.6	7.4	46.6	4.1	73.07
7.4	48.91	6.4	111.1	6.7	70.75	7.6	41.74	4.5	44.78
6.8	37.37	7	90.15	6.8	21.11	7.7	47.35	4.8	47.51
6.8	27.9	7.3	72.83	6.9	16.99	7.9	23.1	4.9	58.53
6.9	32.83	7.7	68.27	7.4	28.98	8.3	37.29	5	29.53
7.1	58.75	8.9	37.48	7.6	112.19	8.6	68.4	5.2	71.18
7.2	93.83	9	23.92	7.9	32.9	8.7	38.42	5.3	36.2
7.3	75.98	9.4	60.68	8.2	54.14	9.1	21.89	5.4	32.42
7.8	88.72	9.8	50.96	8.3	108.19	9.1	18.77	5.5	48.36
8	89	9.9	24.54	8.3	35.01	9.4	31.34	5.6	94.29
8	21.15	10	45.85	9.1	34.89	9.9	10.97	5.7	29.55
8.1	27.62	20.2	68.18	9.6	62.9	9.9	44.46	6	50.51
8.2	29.49	10.3	33.74	9.7	51.8	9.9	6.1	6.7	82.12
8.2	33.64	10.5	38.43	9.7	60.88	10	13.07	7.2	44.78
8.3	33.77	11.2	78.75	10	50.09	10.1	17.34	7.3	104.76
8.4	24.22	11.4	29.72	10	30.54	10.3	17.74	7.5	35.14
8.4	43.7	11.7	75.58	11.1	18.06	10.3	17.58	7.5	35.29
8.6	54.08	12.2	56.8	11.7	36.46	10.8	26.32	7.9	55.67
8.6	52.85	12.6	38.13	11.9	48.76	11.3	17.77	8.2	22.52
8.9	54.44	12.8	77.03	12.3	46.88	11.7	3.69	8.3	71.18
9.1	12.27	13.3	8.58	12.3	20.17	11.7	57.18	8.7	118.84
9.8	61.28	13.5	11.54	12.4	72.53	11.9	22.64	8.8	73.01
9.9	66.24	14	80.84	12.8	23.04	12.1	32.4	8.8	62.28
9.9	57.96	14.2	33.25	13.4	9.31	12.3	11.02	8.9	32.05
10	121.27	14.3	36.17	13.7	22.75	12.6	13.46	8.9	29.08
10.2	51.27	14.6	26.14	13.9	39.19	12.8	16.87	9.1	34.11
10.3	27.99	14.7	55.93	14.3	26.38	12.9	52.48	9.3	54.44
10.4	22.37	15	58.21	14.4	82.14	13.2	18.8	9.4	36.29
10.8	12.88	15.2	56.94	14.8	20.86	13.3	59.26	9.5	5.06
11.1	55.7	16.1	47.31	15.1	16.7	13.3	8.72	9.8	99.27
11.4	45.24	16.2	67.02	15.3	52.85	13.8	18.15	9.8	30.42
11.8	44.41	16.4	34.97	15.3	32.61	14.1	39.19	9.9	59.31
11.9	66.55	16.6	50.42	16	68.47	14.6	20.87	9.9	35.6
12.1	56.27	17.3	70.48	16.3	56.87	14.7	39.66	9.9	42.39
12.3	22.18	17.7	54.28	16.4	69.24	14.8	60.16	10	32.81
12.3	34.19	17.7	54.46	16.5	66.37	15.1	4.89	10	12.57
12.7	57.04	17.8	25.08	16.8	35.78	15.3	60.56	10.1	27.64
12.8	60.23	17.9	45.56	16.8	8.1	15.4	53.38	10.3	9.46
12.8	66.98	18.3	54.05	17.2	24.35	15.6	22.25	10.3	43.25
12.9	45.48	18.4	76.69	17.4	31.97	15.8	30.01	10.9	11.02
13	13.99	18.4	79.51	17.7	39.66	16.2	39.61	11.1	54.98
13	25.89	19	133.13	18.1	66.05	16.3	24.35	11.6	78.5
13.1	25.46	19.2	77.9	18.2	62.66	16.4	38.75	11.8	38.68
13.1	11.58	19.4	61.31	18.3	94.42	16.6	31.73	11.9	11.2
13.4	30.32	20.3	33.85	18.6	67.99	16.6	20.4	12	45.87
13.4	9.51	20.5	100.7	19.1	69.14	16.7	20.31	12.6	40.21
14	14.67	20.6	54.48	19.3	101.97	17.1	4.4	12.7	46.88
14.1	49.76	20.8	39.57	19.4	59.61	17.6	33.84	12.8	10.74
14.1	39.06	21.1	35.89	19.5	59.59	17.7	4.24	12.9	38.03
14.3	15.7	21.3	37.63	19.6	51.6	18.2	34.49	13	50.42
14.6	15.46	21.5	42.72	19.9	42.47	18.2	37.52	13.2	9.51
14.6	44.28	21.8	53.23	20.1	44.29	18.3	38.7	13.3	35.06
14.9	75.8	21.8	61.4	20.3	51.6	18.4	61.31	13.8	59.37
15	27.68			20.5	95.37	18.5	35.82	13.9	40.09
15.3	15.18			20.7	59.61	18.6	14.16	14.1	20.69
15.4	79.81			20.8	88.28	19	73.53	14.2	55.75
15.7	43.12			20.9	21.74	19.1	50.37	14.2	15.18
16	22.43			21.1	32.95	19.4	43.11	14.6	36.37
16.5	14.03			21.2	77.9	19.5	61.92	14.7	57.25
16.9	45.29			21.3	45.53	20.1	46.69	14.8	23.04
17.3	47.82			21.4	44.22	20.1	45.69	15	50.24
17.4	26.36			21.4	61.12	20.3	74.79	15.2	15.7
17.6	71.52			21.6	52.52	20.6	19.01	15.2	74.11
17.7	60.32					20.7	28.43	15.7	51.39
17.8	88.69					21.2	39.43	15.8	43.12
18.1	66.25					21.3	22.47	15.8	54.83
18.4	13.09					21.6	29.39	16.1	35.65
18.7	70.87					21.7	6.28	16.2	49.4
18.7	10.4					21.9	30.31	16.2	22.46
19	37.13							16.3	38.75
19	38.7							16.6	37.7
19.2	22.19							17.1	61.32
19.3	90.39							17.2	54.1
19.5	50.53							17.3	42.82
19.5	39.43							17.4	31.5
19.8	48.6							17.8	49.4
20	76.59							17.8	45.56
20.1	84.5							17.9	40.54
20.3	55.21							18	73.4
20.5	35.11							18.2	62.13
20.6	48.1							18.5	52.52
20.7	80.87							19	48.92
20.7	70.42							19.1	22.02
20.8	24.83							19.3	23.26
21	71.09							19.5	55.96
21.5	30.43							19.6	43.44
21.7	47.61							19.6	27.93
21.8	67.9							19.7	58.57
21.9	34.59							19.8	46.88
21.9	90.08							20	46.57
								20	50.69
								20.4	37.22
								20.5	69.37
								20.6	40.28
								20.6	53.46
								20.7	42.92
								20.8	57.23
								21.2	26.74
								21.5	21.46
								21.6	22.68
								22	45.06

## Sheet: Results and calculations CircWa
	c	a	b	p	R2	tan	peak time (radians)	peak time (h)	r
IA	49.45	0.615	11.12	0.001	0.1	0.0553058	0.0552495	0.211037	11.137
IC	61.35	1.25	17.05	< 0.001	0.15	0.0733138	0.0731829	0.279538	17.0958
II	55.15	0.68	19.66	< 0.001	0.22	0.034588	0.0345742	0.132064	19.6718
IJ	44.67	3.38	23.19	< 0.001	0.35	0.145752	0.144733	0.552841	23.435
IX	51.25	4.67	13.77	< 0.001	0.18	0.339143	0.32697	1.24893	14.5404
